# Supplementary material for: Seroprevalence and Risk Factors for Bovine Coronavirus Infection among Dairy Cattle and Water Buffalo in Campania Region, Southern Italy
Source: Animals (Basel). 2023 Feb 21;13(5):772. doi: 10.3390/ani13050772 (PMC10000194; doi:10.3390/ani13050772)
Supplement: Supplementary file 1 [file animals-13-00772-s001.zip]

Archive with 1 entries (1 files):
- animals-2101240-supplementary.xlsx
