# Supplementary material for: Seroprevalence and Risk Factors for Bovine Coronavirus Infection among Dairy Cattle and Water Buffalo in Campania Region, Southern Italy
Source: Animals (Basel). 2023 Feb 21;13(5):772. doi: 10.3390/ani13050772 (PMC10000194; doi:10.3390/ani13050772)
Supplement: Supplementary file 1 [file animals-13-00772-s001.zip › animals-2101240-supplementary.xlsx]

## Sheet: Sheet1
	Province	Type	Origin	Age	Species	Outcome
	AV	Partly grazed	Born in the farm	3	Cattle	1
	AV	Partly grazed	Born in the farm	4	Cattle	0
	AV	Partly grazed	Born in the farm	4	Cattle	0
	AV	Partly grazed	Born in the farm	4	Cattle	0
	AV	Partly grazed	Born in the farm	2	Cattle	0
	AV	Partly grazed	Born in the farm	2	Cattle	0
	AV	Partly grazed	Born in the farm	2	Cattle	0
	AV	Partly grazed	Born in the farm	2	Cattle	0
	AV	Partly grazed	Born in the farm	2	Cattle	0
	AV	Partly grazed	Born in the farm	2	Cattle	0
	AV	Partly grazed	Born in the farm	3	Cattle	1
	AV	Partly grazed	Born in the farm	3	Cattle	1
	AV	Partly grazed	Born in the farm	3	Cattle	1
	AV	Partly grazed	Born in the farm	3	Cattle	1
	AV	Partly grazed	Born in the farm	3	Cattle	1
	AV	Partly grazed	Born in the farm	1	Cattle	1
	AV	Partly grazed	Born in the farm	1	Cattle	1
	AV	Partly grazed	Born in the farm	1	Cattle	1
	AV	Partly grazed	Born in the farm	5	Cattle	0
	AV	Partly grazed	Born in the farm	4	Cattle	0
	AV	Partly grazed	Purchased	1	Cattle	0
	AV	Partly grazed	Purchased	1	Cattle	0
	AV	Partly grazed	Purchased	1	Cattle	0
	AV	Partly grazed	Purchased	1	Cattle	0
	AV	Partly grazed	Purchased	2	Cattle	0
	AV	Partly grazed	Purchased	3	Cattle	0
	AV	Partly grazed	Purchased	4	Cattle	1
	AV	Partly grazed	Purchased	2	Cattle	1
	AV	Partly grazed	Purchased	3	Cattle	1
	AV	Partly grazed	Purchased	4	Cattle	1
	AV	Partly grazed	Purchased	3	Cattle	1
	AV	Partly grazed	Purchased	2	Cattle	1
	AV	Partly grazed	Purchased	3	Cattle	1
	AV	Partly grazed	Purchased	3	Cattle	1
	AV	Partly grazed	Purchased	3	Cattle	0
	AV	Partly grazed	Purchased	3	Cattle	0
	AV	Partly grazed	Purchased	3	Cattle	0
	AV	Partly grazed	Purchased	3	Cattle	0
	AV	Partly grazed	Purchased	4	Cattle	0
	AV	Partly grazed	Born in the farm	3	Cattle	0
	AV	Partly grazed	Born in the farm	3	Cattle	0
	AV	Partly grazed	Born in the farm	3	Cattle	0
	AV	Partly grazed	Born in the farm	3	Cattle	1
	AV	Partly grazed	Born in the farm	4	Cattle	1
	AV	Partly grazed	Born in the farm	4	Cattle	1
	AV	Partly grazed	Born in the farm	2	Cattle	1
	AV	Partly grazed	Born in the farm	4	Cattle	1
	AV	Partly grazed	Born in the farm	2	Cattle	1
	AV	Partly grazed	Born in the farm	2	Cattle	1
	AV	Partly grazed	Born in the farm	2	Cattle	1
	AV	Partly grazed	Born in the farm	2	Cattle	0
	AV	Partly grazed	Born in the farm	2	Cattle	0
	AV	Partly grazed	Born in the farm	2	Cattle	0
	AV	Partly grazed	Born in the farm	3	Cattle	0
	AV	Partly grazed	Born in the farm	1	Cattle	0
	AV	Partly grazed	Born in the farm	1	Cattle	0
	AV	Partly grazed	Born in the farm	1	Cattle	0
	AV	Stallfed	Born in the farm	3	Cattle	0
	AV	Stallfed	Born in the farm	3	Cattle	0
	AV	Stallfed	Born in the farm	6	Cattle	0
	AV	Stallfed	Born in the farm	3	Cattle	1
	AV	Stallfed	Born in the farm	3	Cattle	1
	AV	Stallfed	Born in the farm	5	Cattle	0
	AV	Stallfed	Born in the farm	2	Cattle	1
	AV	Stallfed	Born in the farm	2	Cattle	1
	AV	Stallfed	Born in the farm	4	Cattle	0
	AV	Stallfed	Born in the farm	2	Cattle	0
	AV	Stallfed	Born in the farm	2	Cattle	0
	AV	Stallfed	Born in the farm	2	Cattle	0
	AV	Stallfed	Born in the farm	3	Cattle	0
	AV	Stallfed	Born in the farm	3	Cattle	0
	AV	Stallfed	Born in the farm	3	Cattle	0
	AV	Stallfed	Born in the farm	4	Cattle	0
	AV	Stallfed	Born in the farm	4	Cattle	0
	AV	Stallfed	Born in the farm	4	Cattle	0
	AV	Stallfed	Born in the farm	5	Cattle	1
	AV	Stallfed	Born in the farm	3	Cattle	1
	AV	Partly grazed	Purchased	5	Cattle	1
	AV	Partly grazed	Purchased	2	Cattle	1
	AV	Partly grazed	Purchased	3	Cattle	1
	AV	Partly grazed	Purchased	5	Cattle	1
	AV	Partly grazed	Purchased	4	Cattle	1
	AV	Partly grazed	Purchased	3	Cattle	1
	AV	Partly grazed	Purchased	6	Cattle	1
	AV	Partly grazed	Purchased	3	Cattle	1
	AV	Partly grazed	Purchased	3	Cattle	1
	AV	Partly grazed	Purchased	2	Cattle	1
	AV	Partly grazed	Purchased	2	Cattle	1
	AV	Partly grazed	Purchased	2	Cattle	0
	AV	Partly grazed	Purchased	2	Cattle	0
	AV	Partly grazed	Purchased	4	Cattle	0
	AV	Partly grazed	Purchased	5	Cattle	0
	AV	Partly grazed	Purchased	2	Cattle	0
	AV	Partly grazed	Purchased	2	Cattle	0
	AV	Partly grazed	Purchased	2	Cattle	0
	AV	Partly grazed	Purchased	4	Cattle	0
	AV	Partly grazed	Purchased	2	Cattle	0
	AV	Stallfed	Purchased	6	Cattle	0
	AV	Stallfed	Purchased	4	Cattle	0
	AV	Stallfed	Purchased	4	Cattle	1
	AV	Stallfed	Purchased	4	Cattle	1
	AV	Stallfed	Purchased	3	Cattle	1
	AV	Stallfed	Purchased	3	Cattle	1
	AV	Stallfed	Purchased	3	Cattle	1
	AV	Stallfed	Purchased	3	Cattle	1
	AV	Stallfed	Purchased	1	Cattle	1
	AV	Stallfed	Purchased	1	Cattle	0
	AV	Stallfed	Purchased	4	Cattle	0
	AV	Stallfed	Purchased	3	Cattle	0
	AV	Stallfed	Purchased	6	Cattle	0
	AV	Stallfed	Purchased	4	Cattle	0
	AV	Stallfed	Purchased	2	Cattle	0
	BN	Stallfed	Purchased	2	Cattle	1
	BN	Stallfed	Purchased	2	Cattle	1
	BN	Stallfed	Purchased	2	Cattle	1
	BN	Stallfed	Purchased	3	Cattle	1
	BN	Stallfed	Purchased	4	Cattle	1
	BN	Stallfed	Purchased	2	Cattle	1
	BN	Stallfed	Purchased	2	Cattle	1
	BN	Stallfed	Purchased	2	Cattle	0
	BN	Stallfed	Purchased	2	Cattle	0
	BN	Stallfed	Purchased	2	Cattle	0
	BN	Stallfed	Purchased	6	Cattle	0
	BN	Stallfed	Purchased	3	Cattle	0
	BN	Stallfed	Purchased	3	Cattle	0
	BN	Stallfed	Purchased	2	Cattle	0
	BN	Stallfed	Purchased	2	Cattle	1
	BN	Stallfed	Purchased	2	Cattle	1
	BN	Stallfed	Purchased	3	Cattle	1
	BN	Stallfed	Purchased	3	Cattle	1
	BN	Stallfed	Purchased	2	Cattle	1
	BN	Stallfed	Purchased	2	Cattle	1
	BN	Stallfed	Born in the farm	1	Cattle	1
	BN	Stallfed	Born in the farm	1	Cattle	1
	BN	Stallfed	Born in the farm	1	Cattle	0
	BN	Stallfed	Born in the farm	2	Cattle	0
	BN	Stallfed	Born in the farm	5	Cattle	0
	BN	Stallfed	Born in the farm	2	Cattle	0
	BN	Stallfed	Born in the farm	3	Cattle	0
	BN	Stallfed	Born in the farm	2	Cattle	0
	BN	Stallfed	Born in the farm	3	Cattle	0
	BN	Stallfed	Born in the farm	2	Cattle	0
	BN	Stallfed	Born in the farm	5	Cattle	1
	BN	Stallfed	Born in the farm	3	Cattle	1
	BN	Stallfed	Born in the farm	3	Cattle	1
	BN	Stallfed	Born in the farm	3	Cattle	1
	BN	Stallfed	Born in the farm	3	Cattle	1
	BN	Stallfed	Born in the farm	3	Cattle	1
	BN	Stallfed	Born in the farm	5	Cattle	1
	BN	Stallfed	Born in the farm	3	Cattle	1
	BN	Stallfed	Born in the farm	3	Cattle	0
	BN	Stallfed	Born in the farm	3	Cattle	0
	BN	Stallfed	Born in the farm	1	Cattle	0
	BN	Stallfed	Born in the farm	1	Cattle	0
	BN	Stallfed	Born in the farm	1	Cattle	0
	BN	Stallfed	Born in the farm	1	Cattle	0
	BN	Stallfed	Born in the farm	1	Cattle	0
	BN	Stallfed	Born in the farm	1	Cattle	0
	BN	Stallfed	Born in the farm	1	Cattle	1
	BN	Stallfed	Born in the farm	1	Cattle	1
	BN	Stallfed	Born in the farm	1	Cattle	1
	BN	Stallfed	Born in the farm	3	Cattle	1
	BN	Stallfed	Born in the farm	2	Cattle	1
	BN	Stallfed	Born in the farm	3	Cattle	1
	BN	Stallfed	Born in the farm	4	Cattle	1
	BN	Stallfed	Born in the farm	5	Cattle	1
	BN	Stallfed	Born in the farm	2	Cattle	0
	BN	Stallfed	Born in the farm	2	Cattle	0
	BN	Stallfed	Born in the farm	2	Cattle	0
	BN	Stallfed	Born in the farm	2	Cattle	0
	BN	Stallfed	Born in the farm	2	Cattle	0
	BN	Stallfed	Purchased	1	Cattle	0
	BN	Stallfed	Purchased	1	Cattle	0
	BN	Stallfed	Purchased	1	Cattle	0
	BN	Stallfed	Purchased	1	Cattle	1
	BN	Stallfed	Purchased	1	Cattle	1
	BN	Stallfed	Purchased	1	Cattle	1
	BN	Stallfed	Purchased	1	Cattle	1
	BN	Stallfed	Purchased	1	Cattle	1
	BN	Stallfed	Purchased	1	Cattle	1
	BN	Stallfed	Purchased	1	Cattle	0
	BN	Stallfed	Purchased	1	Cattle	0
	BN	Stallfed	Purchased	5	Cattle	0
	BN	Stallfed	Purchased	6	Cattle	1
	BN	Stallfed	Purchased	3	Cattle	1
	BN	Stallfed	Purchased	3	Cattle	1
	BN	Stallfed	Purchased	3	Cattle	1
	BN	Stallfed	Purchased	3	Cattle	1
	BN	Stallfed	Purchased	2	Cattle	1
	BN	Stallfed	Purchased	2	Cattle	1
	BN	Stallfed	Purchased	2	Cattle	1
	BN	Stallfed	Purchased	4	Cattle	0
	BN	Stallfed	Purchased	3	Cattle	0
	BN	Stallfed	Purchased	2	Cattle	0
	BN	Stallfed	Purchased	2	Cattle	0
	BN	Stallfed	Purchased	3	Cattle	0
	BN	Stallfed	Purchased	4	Cattle	0
	BN	Stallfed	Purchased	5	Cattle	0
	BN	Stallfed	Purchased	2	Cattle	0
	BN	Stallfed	Purchased	2	Cattle	1
	BN	Stallfed	Purchased	2	Cattle	1
	BN	Stallfed	Purchased	2	Cattle	1
	BN	Stallfed	Purchased	5	Cattle	1
	BN	Stallfed	Purchased	3	Cattle	1
	BN	Stallfed	Purchased	3	Cattle	1
	BN	Stallfed	Purchased	6	Cattle	1
	BN	Stallfed	Purchased	4	Cattle	1
	BN	Stallfed	Purchased	6	Cattle	0
	BN	Stallfed	Purchased	1	Cattle	0
	CE	Stallfed	Born in the farm	4	Cattle	1
	CE	Stallfed	Born in the farm	2	Cattle	1
	CE	Stallfed	Born in the farm	2	Cattle	0
	CE	Stallfed	Born in the farm	2	Cattle	0
	CE	Stallfed	Born in the farm	2	Cattle	1
	CE	Stallfed	Born in the farm	5	Cattle	1
	CE	Stallfed	Born in the farm	3	Cattle	1
	CE	Stallfed	Born in the farm	3	Cattle	0
	CE	Stallfed	Born in the farm	3	Cattle	0
	CE	Stallfed	Born in the farm	3	Cattle	0
	CE	Stallfed	Born in the farm	5	Cattle	0
	CE	Stallfed	Born in the farm	2	Cattle	0
	CE	Stallfed	Born in the farm	2	Cattle	0
	CE	Stallfed	Born in the farm	6	Cattle	0
	CE	Stallfed	Born in the farm	3	Cattle	0
	CE	Stallfed	Born in the farm	2	Cattle	0
	CE	Stallfed	Born in the farm	2	Cattle	0
	CE	Stallfed	Born in the farm	6	Cattle	1
	CE	Stallfed	Born in the farm	2	Cattle	1
	CE	Stallfed	Born in the farm	3	Cattle	0
	CE	Stallfed	Purchased	3	Cattle	1
	CE	Stallfed	Purchased	2	Cattle	1
	CE	Stallfed	Purchased	2	Cattle	1
	CE	Stallfed	Purchased	2	Cattle	1
	CE	Stallfed	Purchased	2	Cattle	0
	CE	Stallfed	Purchased	2	Cattle	0
	CE	Stallfed	Purchased	2	Cattle	0
	CE	Stallfed	Purchased	5	Cattle	0
	CE	Stallfed	Purchased	4	Cattle	0
	CE	Stallfed	Purchased	4	Cattle	0
	CE	Stallfed	Purchased	2	Cattle	0
	CE	Stallfed	Purchased	2	Cattle	0
	CE	Stallfed	Purchased	2	Cattle	1
	CE	Stallfed	Purchased	2	Cattle	1
	CE	Stallfed	Purchased	1	Cattle	1
	CE	Stallfed	Purchased	1	Cattle	1
	CE	Stallfed	Purchased	1	Cattle	1
	CE	Stallfed	Purchased	3	Cattle	1
	CE	Stallfed	Purchased	3	Cattle	1
	CE	Stallfed	Purchased	3	Cattle	1
	CE	Stallfed	Purchased	3	Cattle	0
	CE	Stallfed	Purchased	2	Cattle	0
	CE	Stallfed	Purchased	2	Cattle	0
	CE	Stallfed	Purchased	5	Cattle	0
	CE	Stallfed	Purchased	6	Cattle	0
	CE	Stallfed	Purchased	3	Cattle	0
	CE	Stallfed	Purchased	5	Cattle	0
	CE	Stallfed	Purchased	6	Cattle	0
	CE	Stallfed	Purchased	2	Cattle	1
	CE	Stallfed	Purchased	2	Cattle	1
	CE	Stallfed	Purchased	2	Cattle	1
	CE	Stallfed	Purchased	5	Cattle	1
	CE	Stallfed	Purchased	6	Cattle	1
	CE	Stallfed	Purchased	6	Cattle	1
	CE	Stallfed	Purchased	5	Cattle	1
	CE	Stallfed	Purchased	5	Cattle	0
	CE	Stallfed	Purchased	1	Cattle	0
	CE	Stallfed	Purchased	1	Cattle	0
	CE	Stallfed	Purchased	1	Cattle	0
	CE	Stallfed	Purchased	1	Cattle	0
	CE	Stallfed	Born in the farm	2	Cattle	0
	CE	Stallfed	Born in the farm	4	Cattle	0
	CE	Stallfed	Born in the farm	2	Cattle	0
	CE	Stallfed	Born in the farm	2	Cattle	1
	CE	Stallfed	Born in the farm	2	Cattle	1
	CE	Stallfed	Born in the farm	2	Cattle	1
	CE	Stallfed	Born in the farm	2	Cattle	1
	CE	Stallfed	Born in the farm	3	Cattle	1
	CE	Stallfed	Born in the farm	3	Cattle	1
	CE	Stallfed	Born in the farm	3	Cattle	1
	CE	Stallfed	Born in the farm	4	Cattle	1
	CE	Stallfed	Born in the farm	4	Cattle	1
	CE	Stallfed	Born in the farm	4	Cattle	0
	CE	Stallfed	Born in the farm	2	Cattle	0
	CE	Stallfed	Born in the farm	2	Cattle	0
	CE	Stallfed	Born in the farm	1	Cattle	0
	CE	Stallfed	Born in the farm	1	Cattle	0
	CE	Stallfed	Born in the farm	1	Cattle	0
	CE	Stallfed	Born in the farm	1	Cattle	0
	CE	Stallfed	Born in the farm	1	Cattle	0
	CE	Stallfed	Purchased	2	Cattle	0
	CE	Stallfed	Purchased	4	Cattle	0
	CE	Stallfed	Purchased	2	Cattle	0
	CE	Stallfed	Purchased	2	Cattle	0
	CE	Stallfed	Purchased	2	Cattle	0
	CE	Stallfed	Purchased	2	Cattle	0
	CE	Stallfed	Purchased	2	Cattle	1
	CE	Stallfed	Purchased	3	Cattle	1
	CE	Stallfed	Purchased	3	Cattle	1
	CE	Stallfed	Purchased	3	Cattle	1
	CE	Stallfed	Purchased	4	Cattle	1
	CE	Stallfed	Purchased	4	Cattle	1
	CE	Stallfed	Purchased	4	Cattle	1
	CE	Stallfed	Purchased	2	Cattle	1
	CE	Stallfed	Purchased	2	Cattle	0
	CE	Stallfed	Purchased	1	Cattle	0
	CE	Stallfed	Purchased	1	Cattle	0
	CE	Stallfed	Purchased	1	Cattle	0
	CE	Stallfed	Purchased	1	Cattle	0
	CE	Stallfed	Purchased	1	Cattle	0
	CE	Stallfed	Purchased	3	Cattle	0
	CE	Stallfed	Purchased	3	Cattle	0
	CE	Stallfed	Purchased	4	Cattle	0
	CE	Stallfed	Purchased	4	Cattle	0
	CE	Stallfed	Purchased	5	Cattle	1
	CE	Stallfed	Purchased	2	Cattle	1
	CE	Stallfed	Purchased	5	Cattle	1
	CE	Stallfed	Purchased	2	Cattle	1
	CE	Stallfed	Purchased	2	Cattle	1
	CE	Stallfed	Purchased	6	Cattle	1
	CE	Stallfed	Purchased	6	Cattle	1
	CE	Stallfed	Purchased	6	Cattle	0
	CE	Stallfed	Purchased	1	Cattle	0
	SA	Stallfed	Purchased	4	Cattle	1
	SA	Stallfed	Purchased	4	Cattle	1
	SA	Stallfed	Purchased	5	Cattle	1
	SA	Stallfed	Purchased	2	Cattle	1
	SA	Stallfed	Purchased	2	Cattle	1
	SA	Stallfed	Purchased	2	Cattle	1
	SA	Stallfed	Purchased	5	Cattle	1
	SA	Stallfed	Purchased	3	Cattle	1
	SA	Stallfed	Purchased	5	Cattle	0
	SA	Stallfed	Purchased	5	Cattle	0
	SA	Stallfed	Purchased	5	Cattle	0
	SA	Stallfed	Purchased	5	Cattle	0
	SA	Stallfed	Purchased	3	Cattle	0
	SA	Stallfed	Purchased	3	Cattle	0
	SA	Stallfed	Purchased	4	Cattle	0
	SA	Stallfed	Purchased	4	Cattle	1
	SA	Stallfed	Purchased	4	Cattle	1
	SA	Stallfed	Purchased	4	Cattle	1
	SA	Stallfed	Purchased	4	Cattle	1
	SA	Stallfed	Purchased	5	Cattle	1
	SA	Stallfed	Purchased	2	Cattle	1
	SA	Stallfed	Purchased	2	Cattle	1
	SA	Stallfed	Purchased	3	Cattle	1
	SA	Stallfed	Purchased	3	Cattle	0
	SA	Stallfed	Purchased	4	Cattle	0
	SA	Stallfed	Purchased	4	Cattle	0
	SA	Stallfed	Purchased	4	Cattle	0
	SA	Stallfed	Purchased	4	Cattle	0
	SA	Stallfed	Purchased	5	Cattle	0
	SA	Stallfed	Purchased	5	Cattle	0
	SA	Stallfed	Purchased	3	Cattle	0
	SA	Stallfed	Purchased	3	Cattle	1
	SA	Stallfed	Purchased	3	Cattle	1
	SA	Stallfed	Purchased	3	Cattle	1
	SA	Stallfed	Purchased	3	Cattle	1
	SA	Stallfed	Purchased	4	Cattle	1
	SA	Stallfed	Purchased	2	Cattle	1
	SA	Stallfed	Purchased	2	Cattle	1
	SA	Stallfed	Purchased	2	Cattle	1
	SA	Stallfed	Purchased	4	Cattle	0
	SA	Stallfed	Purchased	1	Cattle	0
	SA	Stallfed	Purchased	1	Cattle	0
	SA	Stallfed	Purchased	1	Cattle	0
	SA	Stallfed	Purchased	1	Cattle	0
	SA	Stallfed	Purchased	1	Cattle	0
	SA	Stallfed	Purchased	1	Cattle	0
	SA	Stallfed	Purchased	1	Cattle	1
	SA	Stallfed	Purchased	1	Cattle	1
	SA	Stallfed	Purchased	5	Cattle	1
	SA	Stallfed	Purchased	5	Cattle	1
	SA	Stallfed	Purchased	5	Cattle	1
	SA	Stallfed	Purchased	3	Cattle	1
	SA	Stallfed	Purchased	3	Cattle	1
	SA	Stallfed	Purchased	3	Cattle	1
	SA	Stallfed	Purchased	2	Cattle	1
	SA	Stallfed	Purchased	6	Cattle	1
	SA	Stallfed	Purchased	2	Cattle	0
	SA	Stallfed	Purchased	6	Cattle	0
	SA	Partly grazed	Purchased	2	Cattle	0
	SA	Partly grazed	Purchased	2	Cattle	0
	SA	Partly grazed	Purchased	2	Cattle	0
	SA	Partly grazed	Purchased	2	Cattle	0
	SA	Partly grazed	Purchased	2	Cattle	0
	SA	Partly grazed	Purchased	2	Cattle	1
	SA	Partly grazed	Purchased	3	Cattle	1
	SA	Partly grazed	Purchased	5	Cattle	1
	SA	Partly grazed	Purchased	2	Cattle	1
	SA	Partly grazed	Purchased	3	Cattle	1
	SA	Partly grazed	Purchased	3	Cattle	1
	SA	Partly grazed	Purchased	3	Cattle	1
	SA	Partly grazed	Purchased	2	Cattle	1
	SA	Partly grazed	Purchased	5	Cattle	0
	SA	Partly grazed	Purchased	4	Cattle	0
	SA	Partly grazed	Purchased	3	Cattle	0
	SA	Partly grazed	Purchased	6	Cattle	0
	SA	Partly grazed	Purchased	5	Cattle	0
	SA	Partly grazed	Purchased	1	Cattle	0
	SA	Partly grazed	Purchased	1	Cattle	0
	SA	Partly grazed	Born in the farm	3	Cattle	0
	SA	Partly grazed	Born in the farm	3	Cattle	1
	SA	Partly grazed	Born in the farm	3	Cattle	1
	SA	Partly grazed	Born in the farm	2	Cattle	1
	SA	Partly grazed	Born in the farm	2	Cattle	1
	SA	Partly grazed	Born in the farm	2	Cattle	0
	SA	Partly grazed	Born in the farm	2	Cattle	1
	SA	Partly grazed	Born in the farm	2	Cattle	0
	SA	Partly grazed	Born in the farm	2	Cattle	1
	SA	Partly grazed	Born in the farm	4	Cattle	0
	SA	Partly grazed	Born in the farm	4	Cattle	0
	SA	Partly grazed	Born in the farm	5	Cattle	0
	SA	Partly grazed	Born in the farm	6	Cattle	0
	SA	Partly grazed	Born in the farm	5	Cattle	1
	SA	Partly grazed	Born in the farm	6	Cattle	1
	SA	Partly grazed	Born in the farm	7	Cattle	1
	SA	Partly grazed	Born in the farm	7	Cattle	1
	SA	Partly grazed	Born in the farm	4	Cattle	1
	SA	Partly grazed	Born in the farm	4	Cattle	1
	CE	Stallfed	Born in the farm	2	Buffalo	0
	CE	Stallfed	Born in the farm	2	Buffalo	0
	CE	Stallfed	Born in the farm	1	Buffalo	1
	CE	Stallfed	Born in the farm	1	Buffalo	0
	CE	Stallfed	Born in the farm	1	Buffalo	0
	CE	Stallfed	Born in the farm	2	Buffalo	0
	CE	Stallfed	Born in the farm	2	Buffalo	0
	CE	Stallfed	Born in the farm	1	Buffalo	0
	CE	Stallfed	Born in the farm	1	Buffalo	0
	CE	Stallfed	Born in the farm	1	Buffalo	0
	CE	Stallfed	Born in the farm	2	Buffalo	0
	CE	Stallfed	Born in the farm	2	Buffalo	0
	CE	Stallfed	Born in the farm	2	Buffalo	0
	CE	Stallfed	Born in the farm	2	Buffalo	0
	CE	Stallfed	Born in the farm	2	Buffalo	0
	CE	Stallfed	Born in the farm	1	Buffalo	0
	CE	Stallfed	Born in the farm	1	Buffalo	0
	CE	Stallfed	Born in the farm	2	Buffalo	0
	CE	Stallfed	Born in the farm	2	Buffalo	0
	CE	Stallfed	Born in the farm	3	Buffalo	0
	CE	Stallfed	Born in the farm	2	Buffalo	0
	CE	Stallfed	Born in the farm	2	Buffalo	0
	CE	Stallfed	Born in the farm	2	Buffalo	0
	CE	Stallfed	Born in the farm	2	Buffalo	0
	CE	Stallfed	Born in the farm	2	Buffalo	0
	CE	Stallfed	Born in the farm	2	Buffalo	0
	CE	Stallfed	Born in the farm	1	Buffalo	0
	CE	Stallfed	Born in the farm	1	Buffalo	0
	CE	Stallfed	Born in the farm	2	Buffalo	0
	CE	Stallfed	Born in the farm	2	Buffalo	0
	CE	Stallfed	Born in the farm	1	Buffalo	0
	CE	Stallfed	Born in the farm	1	Buffalo	0
	CE	Stallfed	Born in the farm	1	Buffalo	0
	CE	Stallfed	Born in the farm	2	Buffalo	0
	CE	Stallfed	Born in the farm	2	Buffalo	0
	CE	Stallfed	Born in the farm	1	Buffalo	0
	CE	Stallfed	Born in the farm	1	Buffalo	0
	CE	Stallfed	Born in the farm	1	Buffalo	0
	CE	Stallfed	Born in the farm	2	Buffalo	0
	CE	Stallfed	Born in the farm	2	Buffalo	0
	CE	Stallfed	Born in the farm	2	Buffalo	0
	CE	Stallfed	Born in the farm	2	Buffalo	0
	CE	Stallfed	Born in the farm	2	Buffalo	0
	CE	Stallfed	Born in the farm	1	Buffalo	0
	CE	Stallfed	Born in the farm	1	Buffalo	0
	CE	Stallfed	Born in the farm	2	Buffalo	0
	CE	Stallfed	Born in the farm	2	Buffalo	0
	CE	Stallfed	Purchased	3	Buffalo	0
	CE	Stallfed	Born in the farm	2	Buffalo	0
	CE	Stallfed	Born in the farm	2	Buffalo	0
	CE	Stallfed	Born in the farm	2	Buffalo	0
	CE	Stallfed	Born in the farm	2	Buffalo	0
	CE	Stallfed	Born in the farm	2	Buffalo	0
	CE	Stallfed	Born in the farm	2	Buffalo	0
	CE	Stallfed	Born in the farm	1	Buffalo	1
	CE	Stallfed	Born in the farm	1	Buffalo	0
	SA	Stallfed	Purchased	4	Buffalo	0
	SA	Stallfed	Purchased	12	Buffalo	0
	SA	Stallfed	Purchased	9	Buffalo	0
	SA	Stallfed	Purchased	8	Buffalo	0
	SA	Stallfed	Purchased	5	Buffalo	0
	SA	Stallfed	Purchased	5	Buffalo	0
	SA	Stallfed	Purchased	4	Buffalo	1
	SA	Stallfed	Purchased	11	Buffalo	0
	SA	Stallfed	Purchased	7	Buffalo	0
	SA	Stallfed	Purchased	5	Buffalo	0
	SA	Stallfed	Purchased	5	Buffalo	1
	SA	Stallfed	Purchased	6	Buffalo	0
	SA	Stallfed	Purchased	6	Buffalo	0
	SA	Stallfed	Purchased	11	Buffalo	0
	SA	Stallfed	Purchased	5	Buffalo	0
	SA	Stallfed	Purchased	6	Buffalo	0
	SA	Stallfed	Purchased	13	Buffalo	0
	SA	Stallfed	Purchased	11	Buffalo	0
	SA	Stallfed	Purchased	5	Buffalo	0
	SA	Stallfed	Purchased	14	Buffalo	0
	SA	Stallfed	Purchased	5	Buffalo	0
	SA	Stallfed	Purchased	6	Buffalo	0
	SA	Stallfed	Purchased	4	Buffalo	0
	SA	Stallfed	Purchased	5	Buffalo	0
	SA	Stallfed	Purchased	5	Buffalo	0
	SA	Stallfed	Born in the farm	11	Buffalo	0
	SA	Stallfed	Born in the farm	15	Buffalo	0
	SA	Stallfed	Purchased	14	Buffalo	1
	SA	Stallfed	Born in the farm	9	Buffalo	0
	SA	Stallfed	Born in the farm	8	Buffalo	0
	SA	Stallfed	Born in the farm	6	Buffalo	0
	SA	Stallfed	Born in the farm	4	Buffalo	0
	SA	Stallfed	Born in the farm	10	Buffalo	0
	SA	Stallfed	Born in the farm	9	Buffalo	0
	SA	Stallfed	Born in the farm	13	Buffalo	0
	SA	Stallfed	Born in the farm	13	Buffalo	0
	SA	Stallfed	Purchased	16	Buffalo	0
	SA	Stallfed	Born in the farm	9	Buffalo	0
	SA	Stallfed	Born in the farm	17	Buffalo	0
	SA	Stallfed	Born in the farm	12	Buffalo	0
	SA	Stallfed	Born in the farm	9	Buffalo	0
	SA	Stallfed	Born in the farm	10	Buffalo	0
	SA	Stallfed	Born in the farm	14	Buffalo	0
	SA	Stallfed	Purchased	14	Buffalo	0
	SA	Stallfed	Purchased	5	Buffalo	0
	SA	Stallfed	Born in the farm	7	Buffalo	0
	SA	Stallfed	Purchased	14	Buffalo	0
	SA	Stallfed	Born in the farm	5	Buffalo	1
	SA	Stallfed	Born in the farm	10	Buffalo	0
	SA	Stallfed	Born in the farm	12	Buffalo	0
	SA	Stallfed	Purchased	16	Buffalo	0
	SA	Stallfed	Born in the farm	10	Buffalo	0
	SA	Stallfed	Born in the farm	16	Buffalo	0
	SA	Stallfed	Born in the farm	10	Buffalo	0
	SA	Stallfed	Born in the farm	16	Buffalo	0
	SA	Stallfed	Born in the farm	8	Buffalo	0
	SA	Stallfed	Born in the farm	8	Buffalo	0
	SA	Stallfed	Born in the farm	9	Buffalo	0
	SA	Stallfed	Born in the farm	13	Buffalo	0
	SA	Stallfed	Born in the farm	15	Buffalo	0
	SA	Stallfed	Born in the farm	8	Buffalo	0
	SA	Stallfed	Born in the farm	7	Buffalo	0
	SA	Stallfed	Born in the farm	5	Buffalo	0
	SA	Stallfed	Born in the farm	10	Buffalo	0
	SA	Stallfed	Born in the farm	4	Buffalo	0
	SA	Stallfed	Born in the farm	8	Buffalo	0
	SA	Stallfed	Born in the farm	4	Buffalo	0
	SA	Stallfed	Born in the farm	5	Buffalo	0
	SA	Stallfed	Born in the farm	9	Buffalo	0
	SA	Stallfed	Born in the farm	16	Buffalo	0
	SA	Stallfed	Born in the farm	15	Buffalo	0
	SA	Stallfed	Born in the farm	4	Buffalo	0
	SA	Stallfed	Born in the farm	5	Buffalo	0
	SA	Stallfed	Born in the farm	8	Buffalo	0
	SA	Stallfed	Born in the farm	12	Buffalo	0
	SA	Stallfed	Born in the farm	9	Buffalo	0
	SA	Stallfed	Born in the farm	5	Buffalo	0
	SA	Stallfed	Born in the farm	4	Buffalo	0
	SA	Stallfed	Born in the farm	6	Buffalo	0
	SA	Stallfed	Born in the farm	15	Buffalo	0
	SA	Stallfed	Born in the farm	4	Buffalo	0
	SA	Stallfed	Born in the farm	2	Buffalo	0
	SA	Stallfed	Born in the farm	1	Buffalo	0
	SA	Stallfed	Born in the farm	2	Buffalo	0
	SA	Stallfed	Born in the farm	2	Buffalo	0
	SA	Stallfed	Purchased	5	Buffalo	0
	SA	Stallfed	Purchased	7	Buffalo	0
	SA	Stallfed	Born in the farm	6	Buffalo	0
	SA	Stallfed	Purchased	9	Buffalo	0
	SA	Stallfed	Purchased	12	Buffalo	0
	SA	Stallfed	Purchased	7	Buffalo	0
	SA	Stallfed	Purchased	8	Buffalo	0
	SA	Stallfed	Born in the farm	1	Buffalo	0
	SA	Stallfed	Born in the farm	9	Buffalo	0
	SA	Stallfed	Born in the farm	4	Buffalo	0
	SA	Stallfed	Purchased	9	Buffalo	0
	SA	Stallfed	Born in the farm	5	Buffalo	0
	SA	Stallfed	Born in the farm	9	Buffalo	0
	SA	Stallfed	Born in the farm	6	Buffalo	0
	SA	Stallfed	Born in the farm	1	Buffalo	0
	SA	Stallfed	Purchased	14	Buffalo	0
	SA	Stallfed	Born in the farm	11	Buffalo	0
	SA	Stallfed	Born in the farm	1	Buffalo	0
	SA	Stallfed	Born in the farm	8	Buffalo	0
	SA	Stallfed	Born in the farm	6	Buffalo	0
	SA	Stallfed	Born in the farm	7	Buffalo	0
	SA	Stallfed	Born in the farm	1	Buffalo	0
	SA	Stallfed	Born in the farm	5	Buffalo	0
	SA	Stallfed	Born in the farm	4	Buffalo	0
	SA	Stallfed	Born in the farm	15	Buffalo	0
	SA	Stallfed	Born in the farm	6	Buffalo	0
	SA	Stallfed	Born in the farm	11	Buffalo	0
	SA	Stallfed	Born in the farm	10	Buffalo	0
	SA	Stallfed	Born in the farm	8	Buffalo	0
	SA	Stallfed	Born in the farm	7	Buffalo	0
	SA	Stallfed	Born in the farm	6	Buffalo	0
	SA	Stallfed	Born in the farm	9	Buffalo	0
	SA	Stallfed	Born in the farm	4	Buffalo	0
	SA	Stallfed	Born in the farm	4	Buffalo	0
	SA	Stallfed	Born in the farm	6	Buffalo	0
	SA	Stallfed	Born in the farm	5	Buffalo	0
	SA	Stallfed	Born in the farm	9	Buffalo	0
	SA	Stallfed	Born in the farm	5	Buffalo	0
	SA	Stallfed	Purchased	5	Buffalo	0
	CE	Stallfed	Born in the farm	5	Buffalo	0
	CE	Stallfed	Born in the farm	5	Buffalo	0
	CE	Stallfed	Born in the farm	2	Buffalo	0
	CE	Stallfed	Purchased	7	Buffalo	0
	CE	Stallfed	Born in the farm	12	Buffalo	0
	CE	Stallfed	Born in the farm	4	Buffalo	0
	CE	Stallfed	Purchased	5	Buffalo	0
	CE	Stallfed	Born in the farm	5	Buffalo	0
	CE	Stallfed	Purchased	2	Buffalo	0
	CE	Stallfed	Purchased	1	Buffalo	0
	SA	Stallfed	Purchased	5	Buffalo	0
	SA	Stallfed	Born in the farm	8	Buffalo	0
	SA	Stallfed	Purchased	3	Buffalo	0
	CE	Stallfed	Purchased	1	Buffalo	0
	SA	Stallfed	Purchased	2	Buffalo	0
	SA	Stallfed	Purchased	3	Buffalo	0
	SA	Stallfed	Purchased	3	Buffalo	1
	CE	Stallfed	Born in the farm	1	Buffalo	0
	CE	Stallfed	Born in the farm	1	Buffalo	0
	SA	Stallfed	Born in the farm	5	Buffalo	0
	SA	Stallfed	Born in the farm	14	Buffalo	0
	CE	Stallfed	Born in the farm	12	Buffalo	0
	CE	Stallfed	Purchased	7	Buffalo	0
	CE	Stallfed	Born in the farm	5	Buffalo	1
	CE	Stallfed	Born in the farm	5	Buffalo	0
	CE	Stallfed	Purchased	3	Buffalo	0
	CE	Stallfed	Purchased	3	Buffalo	0
	CE	Stallfed	Born in the farm	5	Buffalo	0
	SA	Stallfed	Born in the farm	5	Buffalo	0
	CE	Stallfed	Born in the farm	5	Buffalo	0
	CE	Stallfed	Born in the farm	1	Buffalo	0
	CE	Stallfed	Born in the farm	5	Buffalo	0
	CE	Stallfed	Born in the farm	5	Buffalo	0
	CE	Stallfed	Born in the farm	5	Buffalo	0
	SA	Stallfed	Born in the farm	8	Buffalo	1
	SA	Stallfed	Born in the farm	14	Buffalo	0
	SA	Stallfed	Born in the farm	3	Buffalo	0
	SA	Stallfed	Purchased	10	Buffalo	0
	SA	Stallfed	Purchased	9	Buffalo	0
	SA	Stallfed	Purchased	4	Buffalo	0
	SA	Stallfed	Born in the farm	15	Buffalo	0
	SA	Stallfed	Purchased	10	Buffalo	0
	SA	Stallfed	Purchased	13	Buffalo	0
	SA	Stallfed	Born in the farm	15	Buffalo	0
	SA	Stallfed	Purchased	13	Buffalo	0
	SA	Stallfed	Born in the farm	10	Buffalo	0
	SA	Stallfed	Born in the farm	11	Buffalo	0
	SA	Stallfed	Purchased	4	Buffalo	1
	SA	Stallfed	Born in the farm	13	Buffalo	0
	SA	Stallfed	Born in the farm	5	Buffalo	0
	SA	Stallfed	Born in the farm	11	Buffalo	0
	SA	Stallfed	Purchased	13	Buffalo	0
	SA	Stallfed	Born in the farm	8	Buffalo	0
	SA	Stallfed	Born in the farm	12	Buffalo	0
	SA	Stallfed	Purchased	13	Buffalo	1
	SA	Stallfed	Purchased	6	Buffalo	0
	CE	Stallfed	Purchased	4	Buffalo	0
	SA	Stallfed	Purchased	4	Buffalo	0
	SA	Stallfed	Born in the farm	11	Buffalo	1
	SA	Stallfed	Purchased	10	Buffalo	0
	SA	Stallfed	Purchased	15	Buffalo	0
	CE	Stallfed	Purchased	3	Buffalo	0
	SA	Stallfed	Purchased	11	Buffalo	0
	CE	Stallfed	Purchased	3	Buffalo	0
	CE	Stallfed	Born in the farm	8	Buffalo	0
	CE	Stallfed	Born in the farm	5	Buffalo	1
	CE	Stallfed	Born in the farm	11	Buffalo	0
	CE	Stallfed	Born in the farm	8	Buffalo	0
	CE	Stallfed	Born in the farm	5	Buffalo	0
	CE	Stallfed	Born in the farm	4	Buffalo	0
	CE	Stallfed	Born in the farm	5	Buffalo	0
	CE	Stallfed	Born in the farm	8	Buffalo	0
	CE	Stallfed	Born in the farm	10	Buffalo	0
	CE	Stallfed	Born in the farm	5	Buffalo	0
	CE	Stallfed	Born in the farm	8	Buffalo	0
	CE	Stallfed	Born in the farm	7	Buffalo	0
	CE	Stallfed	Born in the farm	3	Buffalo	0
	CE	Stallfed	Born in the farm	4	Buffalo	0
	CE	Stallfed	Born in the farm	4	Buffalo	0
	CE	Stallfed	Born in the farm	4	Buffalo	0
	CE	Stallfed	Born in the farm	5	Buffalo	0
	CE	Stallfed	Born in the farm	5	Buffalo	0
	CE	Stallfed	Born in the farm	9	Buffalo	0
	CE	Stallfed	Born in the farm	5	Buffalo	0
	CE	Stallfed	Born in the farm	6	Buffalo	0
	CE	Stallfed	Born in the farm	14	Buffalo	0
	CE	Stallfed	Born in the farm	7	Buffalo	0
	CE	Stallfed	Born in the farm	5	Buffalo	0
	CE	Stallfed	Born in the farm	7	Buffalo	0
	CE	Stallfed	Born in the farm	3	Buffalo	0
	CE	Stallfed	Born in the farm	7	Buffalo	0
	CE	Stallfed	Born in the farm	2	Buffalo	0
	CE	Stallfed	Born in the farm	8	Buffalo	0
	CE	Stallfed	Born in the farm	2	Buffalo	0
	CE	Stallfed	Born in the farm	3	Buffalo	0
	CE	Stallfed	Born in the farm	4	Buffalo	0
	CE	Stallfed	Born in the farm	6	Buffalo	1
	CE	Stallfed	Born in the farm	8	Buffalo	0
	CE	Stallfed	Born in the farm	4	Buffalo	0
	CE	Stallfed	Born in the farm	3	Buffalo	0
	CE	Stallfed	Born in the farm	7	Buffalo	0
	CE	Stallfed	Born in the farm	2	Buffalo	0
	CE	Stallfed	Born in the farm	5	Buffalo	0
	CE	Stallfed	Born in the farm	4	Buffalo	0
	CE	Stallfed	Born in the farm	8	Buffalo	0
	CE	Stallfed	Born in the farm	4	Buffalo	0
	CE	Stallfed	Born in the farm	4	Buffalo	0
	CE	Stallfed	Born in the farm	8	Buffalo	0
	CE	Stallfed	Born in the farm	9	Buffalo	1
	CE	Stallfed	Born in the farm	9	Buffalo	0
	CE	Stallfed	Born in the farm	9	Buffalo	0
	CE	Stallfed	Born in the farm	4	Buffalo	0
	CE	Stallfed	Born in the farm	3	Buffalo	0
	CE	Stallfed	Born in the farm	6	Buffalo	0
	CE	Stallfed	Born in the farm	5	Buffalo	0
	CE	Stallfed	Born in the farm	3	Buffalo	0
	CE	Stallfed	Purchased	3	Buffalo	0
	CE	Stallfed	Purchased	3	Buffalo	0
	CE	Stallfed	Purchased	4	Buffalo	0
	CE	Stallfed	Purchased	4	Buffalo	1
	CE	Stallfed	Purchased	4	Buffalo	0
